# Supplementary material for: Metagenome Profiling Identifies Potential Biocontrol Agents for Selaginella kraussiana in New Zealand
Source: Genes (Basel). 2019 Jan 31;10(2):106. doi: 10.3390/genes10020106 (PMC6409722; doi:10.3390/genes10020106)
Supplement: Supplementary file 1 [file genes-10-00106-s001.zip › Table S1.xlsx]

## Sheet: Sheet1
	L.deuterodensum	L.volubile	S.moellendorffii		S.kraussiana
Genus/samples	WI8-1	WI8-2	AD6-1	AD6-2	CW5-1	CW5-2	CW5-3	HU9-1	HU9-2	OT2-1	OT2-2	OT2-3	SB3-1	SB3-2	SB3-3	TL4-1	TL4-2	WI7-1	WI7-2	WH1-1	WH1-2	WH1-3
Acidobacterium	0	0	0	0	0	61	0	0	0	0	0	19	26	0	0	0	0	153	67	0	0	0
Candidatus Koribacter	0	0	0	0	0	0	0	0	0	0	0	0	0	0	0	0	22	39	0	0	0	0
Edaphobacter	0	0	0	0	0	48	0	0	0	0	0	28	32	0	0	0	51	188	69	0	0	0
Granulicella	0	0	137	86	84	1098	33	0	337	50	140	226	331	74	0	197	39	2798	805	190	21	89
Terriglobus	0	0	369	312	563	757	133	83	608	237	180	288	321	465	32	389	84	3850	2223	544	44	321
Pyrinomonas	80	0	0	0	0	0	21	23	0	0	0	0	30	0	0	0	54	0	0	0	0	0
Bryobacter	30	0	0	0	0	0	0	0	0	0	0	0	0	0	0	0	20	0	20	0	0	0
Candidatus Solibacter	51	0	0	0	0	52	0	0	0	0	0	21	39	0	0	0	195	104	108	0	0	0
Bacteroides	38	0	0	0	40	25	92	26	39	44	0	47	45	40	53	49	196	0	43	27	71	22
Prevotella	0	0	0	0	0	0	20	0	0	23	0	0	0	0	0	0	34	0	0	0	0	0
Asinibacterium	21	0	0	0	23	0	46	0	23	27	0	31	18	0	0	22	141	0	99	0	22	0
Chitinophaga	49	0	0	0	29	0	2327	28	33	43	258	109	61	19	0	104	154	0	68	0	154	0
Flavihumibacter	49	0	0	0	42	20	79	19	25	36	22	74	0	0	0	31	211	0	64	0	40	0
Niabella	29	0	0	0	26	0	63	0	29	24	0	26	0	0	0	38	111	0	61	0	40	0
Niastella	101	0	23	0	68	45	177	19	49	61	44	148	54	25	29	71	335	0	122	19	179	24
Sediminibacterium	0	0	0	0	0	0	24	0	0	0	0	0	0	0	0	0	57	0	46	0	0	0
Segetibacter	48	0	0	0	40	23	69	0	55	37	0	53	26	0	24	29	189	0	183	0	28	0
Terrimonas	33	0	0	0	32	49	126	0	0	25	0	32	0	0	0	54	151	0	37	0	108	0
Algoriphagus	0	0	0	0	0	0	0	0	0	0	0	0	0	0	0	0	57	0	0	0	0	0
Echinicola	0	0	0	0	0	0	0	0	0	0	0	0	0	0	0	0	28	0	0	0	0	0
Cytophaga	0	0	0	0	0	0	162	0	0	0	0	0	0	0	0	75	3140	0	0	0	0	0
Dyadobacter	506	0	37	43	199	0	411	85	48	82	285	874	405	39	128	178	657	0	63	29	957	48
Emticicia	0	0	0	0	0	0	0	0	0	0	0	0	0	0	0	0	26	0	0	0	0	0
Fibrella	26	0	42	26	88	0	59	217	41	46	19	33	32	63	156	0	24	0	45	92	28	0
Fibrisoma	50	0	46	24	66	0	62	128	50	57	29	60	57	91	52	0	28	0	64	39	51	0
Flectobacillus	0	0	0	0	0	0	0	0	0	0	0	0	0	0	0	0	21	0	0	0	0	0
Rudanella	28	0	0	0	20	0	33	76	29	22	0	22	0	42	28	0	0	0	32	29	24	0
Runella	53	0	20	0	28	0	52	32	30	34	0	47	46	34	26	27	93	0	35	22	37	0
Spirosoma	490	0	820	448	814	84	724	1922	844	717	712	989	820	1350	651	144	164	24	1310	500	499	80
Sporocytophaga	0	0	0	0	0	0	0	0	0	0	0	0	0	0	0	0	253	0	0	0	0	0
Flammeovirga	0	0	0	0	0	0	0	0	0	0	0	0	0	0	0	0	25	0	0	0	0	0
Flexithrix	0	0	0	0	0	0	0	0	0	0	0	0	0	0	0	0	26	0	0	0	0	0
Fulvivirga	0	0	0	0	0	0	40	0	0	0	0	0	44	0	0	0	135	0	0	0	0	0
Adhaeribacter	0	0	0	0	0	0	0	0	0	0	0	0	0	0	0	0	22	0	0	0	0	0
Hymenobacter	281	96	613	287	1411	192	527	1899	3140	2641	344	581	702	5328	4519	708	127	64	315	1695	1963	774
Pontibacter	0	0	0	0	0	0	24	0	23	0	0	0	0	22	19	0	56	0	0	0	22	0
Microscilla	0	0	0	0	0	0	0	0	0	0	0	0	0	0	0	0	23	0	0	0	0	0
Crocinitomix	0	0	0	0	0	0	0	0	0	0	0	0	0	0	0	0	20	0	0	0	0	0
Fluviicola	66	0	0	0	0	0	108	0	0	158	78	485	337	0	0	29	689	0	0	0	291	0
Aquimarina	0	0	0	0	0	0	0	0	0	0	0	0	0	0	0	0	28	0	0	0	0	0
Arenibacter	0	0	0	0	0	0	0	0	0	0	0	0	0	0	0	0	24	0	0	0	0	0
Capnocytophaga	0	0	0	0	0	0	0	0	0	19	0	0	0	0	0	0	22	0	0	0	0	0
Chryseobacterium	28	0	0	21	0	24	200	29	115	269	60	308	35	20	0	201	377	0	36	0	121	34
Flavobacterium	343	61	32	41	121	38	2120	60	207	878	176	1466	230	49	35	287	14788	0	213	0	1729	196
Haliscomenobacter	0	0	0	0	0	0	20	0	0	0	0	20	0	0	0	0	53	0	18	0	0	0
Arcticibacter	0	0	0	0	0	0	28	0	0	0	0	26	0	0	0	0	49	0	0	0	33	0
Mucilaginibacter	35	0	50	53	105	87	477	22	135	120	38	195	127	45	47	307	262	0	84	24	286	141
Pedobacter	261	0	240	317	530	100	1332	77	364	948	856	2614	866	93	81	1531	3894	20	171	62	4004	3979
Solitalea	0	0	0	0	0	0	27	0	0	0	0	0	0	0	0	0	54	0	0	0	0	0
Sphingobacterium	22	0	35	0	33	0	78	0	21	33	0	63	28	0	0	31	110	0	18	0	87	23
Gemmatimonas	124	0	0	0	0	0	26	0	0	0	0	0	0	0	0	23	52	0	0	0	0	0
Gemmatirosa	217	0	0	0	0	26	21	0	0	0	0	0	24	0	0	22	160	0	0	0	0	0
Candidatus Entotheonella	31	0	0	0	0	0	0	0	0	0	0	0	0	0	0	0	51	26	28	0	0	0
Nitrospira	0	0	0	0	0	0	0	0	0	0	0	0	0	0	0	0	26	0	0	0	0	0
Asticcacaulis	65	0	41	26	38	156	263	42	39	72	89	119	64	39	35	119	242	190	60	49	130	57
Brevundimonas	2003	0	557	1294	286	235	1892	165	109	470	2772	2411	966	418	495	811	927	494	149	502	2767	318
Caulobacter	316	0	90	69	106	915	2226	126	129	196	207	286	901	86	68	943	751	1131	362	146	2251	486
Phenylobacterium	101	0	0	0	20	50	67	0	0	0	56	49	43	0	0	49	104	188	41	0	33	26
Aurantimonas	150	0	35	29	64	23	20	37	20	24	24	30	26	66	133	29	0	35	0	20	30	0
Aureimonas	361	0	71	31	133	24	27	89	25	35	29	52	0	129	243	150	33	48	0	22	49	21
Fulvimarina	31	0	0	0	0	0	0	0	0	0	0	0	0	0	22	0	0	0	0	0	0	0
Martelella	0	0	0	0	0	0	0	0	0	0	0	23	0	0	0	0	0	0	0	0	29	25
Bartonella	0	0	0	0	0	0	0	0	0	0	0	0	0	0	0	0	0	33	0	0	0	0
Beijerinckia	39	0	111	67	48	306	20	66	71	0	46	50	105	74	0	0	0	260	114	104	36	35
Chelatococcus	0	0	0	0	0	0	0	0	0	0	0	0	0	0	0	0	0	56	0	0	0	0
Methylocapsa	29	0	113	63	49	228	27	34	57	20	42	66	88	59	0	0	0	207	99	92	33	32
Methylocella	36	0	123	64	44	248	0	27	69	0	40	53	87	58	0	0	0	185	80	80	28	30
Methyloferula	47	0	165	89	69	383	33	47	80	26	55	69	108	73	20	0	0	217	128	129	35	41
Afipia	170	0	87	60	27	85	23	41	49	30	76	77	125	27	32	63	87	85	51	82	61	44
Bosea	449	0	242	118	124	186	321	183	113	130	719	517	254	215	247	214	197	127	74	176	387	131
Bradyrhizobium	4894	116	4868	2378	1251	4055	1637	1537	1918	946	3215	3271	4772	1361	1309	3184	3686	2318	1253	4655	2499	1814
Nitrobacter	45	0	38	20	0	38	0	0	20	0	28	28	38	20	20	29	31	21	0	40	28	0
Rhodopseudomonas	282	0	260	149	95	235	107	93	109	78	196	205	251	83	79	177	95	125	82	248	154	142
Salinarimonas	0	0	0	0	0	0	0	0	0	0	0	0	0	0	0	0	0	29	0	0	0	0
Brucella	65	0	56	62	42	62	44	41	40	32	51	58	56	70	68	45	41	102	36	42	84	83
Ochrobactrum	0	0	0	0	0	0	20	20	0	0	45	28	21	0	0	23	0	22	0	0	50	37
Devosia	1895	0	391	275	262	142	867	1113	107	459	5894	5705	3000	126	156	2092	824	77	76	134	6191	545
Hyphomicrobium	57	0	32	0	0	84	21	21	22	0	0	21	59	0	0	0	85	72	28	20	24	0
Methylobacterium	2526	221	6193	2314	5338	8105	2354	2351	4124	2549	2049	1698	2416	8771	15527	1918	679	6246	2992	5981	1947	1796
Microvirga	148	0	73	32	42	106	43	53	46	31	42	44	45	58	52	23	83	177	105	69	45	27
Methylocystis	20	0	52	30	27	132	20	34	46	0	0	31	51	34	0	0	0	194	64	59	21	19
Methylopila	343	0	292	54	268	122	813	60	133	51	185	79	146	72	44	52	67	67	43	39	278	107
Methylosinus	0	0	25	0	26	87	0	0	21	0	0	23	35	27	0	0	0	128	36	33	0	0
Pleomorphomonas	0	0	0	0	0	0	0	0	0	0	0	0	0	0	0	0	0	28	0	0	0	0
Aliihoeflea	0	0	0	0	0	0	0	0	0	0	35	0	0	0	0	0	0	0	0	0	0	0
Chelativorans	26	0	0	0	0	0	0	0	0	0	0	0	0	0	0	0	0	0	0	0	0	0
Hoeflea	0	0	0	0	0	0	0	0	0	0	0	0	0	0	0	0	0	0	0	0	21	0
Mesorhizobium	1989	52	493	305	366	717	475	465	285	252	791	672	602	366	376	346	1024	1239	472	361	755	422
Nitratireductor	33	0	0	0	0	0	0	0	0	0	0	0	0	0	0	0	0	0	0	0	0	0
Phyllobacterium	0	0	0	0	0	0	0	0	0	0	0	0	0	0	0	0	25	0	0	0	0	0
Kaistia	0	0	19	0	0	29	0	0	19	0	0	0	0	0	0	0	0	65	29	0	0	0
Agrobacterium	487	0	1138	2434	1027	583	1140	1195	718	773	2744	2951	1882	1577	469	519	872	104	58	1071	2557	6654
Neorhizobium	0	0	0	0	0	0	0	0	0	0	0	0	0	0	0	25	0	0	0	0	39	22
Rhizobium	840	0	819	841	439	719	1204	622	529	821	1314	1301	1045	758	381	2494	895	649	275	478	2366	1937
Shinella	0	0	0	0	0	0	0	0	0	0	19	0	0	0	0	0	0	0	0	0	32	27
Ensifer	19	0	0	0	0	0	0	0	0	0	0	19	0	0	0	0	0	0	0	0	28	28
Sinorhizobium	40	0	25	45	32	50	52	25	33	32	71	70	57	51	32	46	36	77	27	29	82	129
Methyloceanibacter	0	0	0	0	0	0	0	0	0	0	0	0	0	0	0	0	19	0	0	0	0	0
Ancylobacter	0	0	0	20	0	0	0	0	0	0	20	23	20	0	0	0	0	33	22	0	19	35
Azorhizobium	0	0	22	0	0	36	0	20	0	0	0	0	0	0	0	0	0	56	31	0	0	0
Starkeya	0	0	0	0	0	0	0	0	0	0	0	0	0	0	0	0	0	34	0	0	0	0
Xanthobacter	22	0	33	0	22	41	0	0	19	0	0	0	26	0	0	0	0	68	32	25	24	0
Hirschia	20	0	0	0	0	0	0	0	0	0	0	0	0	0	0	0	0	0	0	0	0	0
Hyphomonas	67	0	0	0	0	36	37	27	22	0	35	19	19	22	19	19	31	47	38	32	19	21
Paracoccus	51	0	0	0	0	20	0	21	0	0	88	21	0	0	30	19	32	49	22	0	30	0
Phaeobacter	0	0	0	0	0	0	0	0	0	0	0	0	0	0	0	0	0	0	0	0	0	31
Rhodovulum	26	0	0	0	0	20	0	0	0	0	0	0	0	0	0	0	27	32	18	19	0	0
Roseobacter	0	0	24	0	0	0	0	0	0	0	0	0	0	0	0	0	0	0	0	0	0	0
Rubellimicrobium	39	0	0	0	0	0	0	0	0	0	0	0	0	0	0	0	0	0	0	0	0	0
Acetobacter	0	0	26	0	19	41	0	0	23	0	0	27	0	26	0	0	0	112	45	24	0	0
Acidiphilium	0	0	33	24	46	70	0	20	22	0	0	19	26	26	0	0	0	196	85	57	0	0
Acidocella	0	0	0	0	0	20	0	0	0	0	0	0	0	0	0	0	0	60	30	0	0	0
Asaia	0	0	0	0	0	0	0	0	0	0	0	0	0	0	0	0	0	20	0	0	0	0
Belnapia	294	23	85	41	80	53	48	102	30	23	29	46	79	81	124	0	57	195	94	55	0	23
Gluconacetobacter	0	0	0	0	0	0	0	0	0	0	0	0	0	0	0	0	0	38	0	0	0	0
Gluconobacter	0	0	0	0	0	0	0	0	0	0	0	0	0	0	0	0	0	56	27	0	0	0
Granulibacter	0	0	22	0	35	57	0	23	20	0	0	0	27	39	0	0	0	128	61	52	0	0
Komagataeibacter	0	0	0	0	0	0	0	0	0	0	0	0	0	0	0	0	0	46	22	0	0	0
Roseomonas	100	0	82	47	99	88	42	56	49	35	32	42	72	92	59	30	42	292	142	93	21	51
Rubritepida	19	0	0	0	0	0	0	0	0	0	0	0	0	0	0	0	21	26	0	0	0	0
Azospirillum	37	0	34	0	26	60	35	0	27	25	27	26	48	29	28	30	38	128	67	48	27	20
Dongia	0	0	0	0	0	68	0	0	0	0	0	26	0	0	0	19	42	31	0	0	0	0
Inquilinus	20	0	0	0	0	30	0	0	0	0	0	19	0	0	0	0	0	85	30	22	0	0
Magnetospirillum	0	0	0	0	0	0	0	0	0	0	0	0	0	0	0	0	0	24	0	0	0	0
Nitrospirillum	0	0	0	0	0	0	0	0	0	0	0	0	0	0	0	0	0	29	0	0	0	0
Rhodospirillum	0	0	0	0	0	0	0	0	0	0	0	0	0	0	0	0	0	22	0	0	0	0
Skermanella	124	0	27	0	19	49	29	24	22	0	0	28	32	28	35	21	30	106	48	27	24	19
Tistrella	0	0	0	0	0	0	0	0	0	0	0	0	0	0	0	0	0	20	0	0	0	0
Elioraea	0	0	0	0	0	0	0	0	0	0	0	0	0	0	0	0	0	37	23	0	0	0
Reyranella	56	0	0	0	0	20	19	0	0	0	0	30	23	0	0	0	221	0	0	0	0	0
Rickettsia	0	0	0	0	0	20	0	0	0	0	0	22	0	0	0	23	24	0	39	0	24	0
Erythrobacter	79	0	0	0	0	0	0	19	0	0	22	0	22	0	0	0	0	19	0	0	0	0
Porphyrobacter	56	0	20	22	0	0	0	26	0	21	34	0	33	31	145	23	0	22	0	19	25	0
Blastomonas	0	0	0	0	0	0	0	0	0	0	22	0	0	0	0	0	0	0	0	0	0	0
Novosphingobium	312	20	2021	1739	620	935	2774	941	1763	4835	3347	2816	2138	1441	412	486	1758	192	245	2779	2181	4138
Sandarakinorhabdus	19	0	0	0	0	0	0	0	0	0	0	0	0	0	0	0	0	0	0	0	0	0
Sphingobium	511	26	1074	1117	549	418	718	647	496	798	5601	988	1228	562	468	485	669	198	362	1046	2142	1395
Sphingomonas	8510	803	7808	4029	8687	6131	7250	9065	7465	6670	9322	4045	4891	15649	9148	6926	2724	2993	4758	9116	6805	5019
Sphingopyxis	572	0	67	24	67	69	92	103	69	72	200	63	91	98	70	85	85	64	75	101	110	70
Geminicoccus	34	0	0	0	0	0	0	0	0	0	0	0	0	0	0	0	0	25	0	0	0	0
Micavibrio	60	0	0	0	0	49	105	0	35	22	21	37	26	0	0	22	28	0	29	0	46	0
Achromobacter	21	0	37	0	0	40	22	20	0	23	30	51	20	0	0	67	34	0	0	34	22	51
Azohydromonas	0	0	0	0	0	23	0	20	19	0	29	0	21	0	0	22	0	0	0	25	0	0
Bordetella	38	0	26	28	0	48	46	25	23	27	50	65	33	0	0	65	29	55	24	39	26	70
Burkholderia	105	0	118	64	78	297	158	127	144	126	225	178	247	95	67	147	174	374	169	205	111	131
Caballeronia	0	0	0	0	0	0	0	0	21	0	24	0	44	0	0	0	20	43	25	0	0	0
Cupriavidus	23	0	29	0	34	58	38	30	26	28	67	51	38	22	22	54	66	38	29	59	39	28
Paraburkholderia	24	0	23	0	0	57	39	21	30	37	32	33	33	23	0	33	36	82	46	48	25	30
Ralstonia	0	0	0	0	0	57	31	19	0	22	36	24	20	21	0	25	26	22	21	25	24	35
Acidovorax	40	0	37	37	23	257	273	83	45	108	173	112	163	43	32	182	293	20	23	62	147	102
Caldimonas	0	0	0	0	0	0	0	0	0	0	24	0	0	0	0	0	0	0	0	0	0	0
Comamonas	0	0	0	0	0	26	38	19	0	27	41	29	29	0	0	26	38	0	0	24	25	0
Delftia	0	0	0	0	0	26	27	24	0	26	32	20	21	0	0	35	24	0	0	0	22	0
Hydrogenophaga	0	0	0	0	0	0	34	0	0	0	28	25	24	0	0	0	27	0	0	0	20	0
Polaromonas	30	0	0	0	0	65	120	26	36	35	64	63	65	22	0	69	81	0	0	43	48	19
Pseudacidovorax	0	0	0	0	0	0	21	20	0	0	24	0	0	0	0	25	25	0	0	0	0	0
Ramlibacter	0	0	0	0	0	0	0	0	0	0	0	0	0	0	0	23	31	0	0	0	0	0
Rhodoferax	0	0	0	0	0	0	26	0	0	0	0	0	19	0	0	0	41	0	0	20	0	0
Variovorax	190	0	112	71	87	146	574	466	211	384	491	464	499	192	123	488	919	26	30	295	245	202
Verminephrobacter	0	0	0	0	0	0	0	0	0	0	20	0	21	0	0	0	0	0	0	0	0	0
Xenophilus	0	0	0	0	0	0	20	23	0	23	28	0	20	0	0	26	31	0	0	0	19	0
Duganella	0	0	0	0	0	65	173	70	681	1278	139	200	86	200	0	299	77	0	0	156	108	23
Herbaspirillum	0	0	28	0	22	156	120	42	30	60	49	51	26	24	27	89	49	0	27	52	91	27
Herminiimonas	0	0	0	0	0	0	0	0	0	0	0	0	0	0	0	0	37	0	0	0	0	0
Janthinobacterium	34	0	19	0	0	153	287	76	96	386	113	235	127	103	32	234	142	33	0	129	133	19
Massilia	343	63	1473	192	31	160	313	4196	329	1045	348	142	237	570	1755	2610	147	46	32	231	4454	33
Pseudoduganella	0	0	0	0	0	0	0	0	0	33	0	0	0	0	0	83	0	0	0	0	0	0
Aquabacterium	0	0	0	0	0	0	0	0	0	0	22	0	0	0	0	0	0	0	0	0	0	0
Aquincola	19	0	22	0	33	62	83	29	25	21	75	45	53	0	0	53	51	0	0	75	41	30
Ideonella	0	0	0	0	0	19	0	0	0	0	24	0	0	0	0	0	0	0	0	0	0	0
Leptothrix	0	0	0	0	0	25	26	0	0	0	34	0	36	0	0	20	0	0	0	41	0	0
Methylibium	22	0	0	0	36	69	58	37	38	24	112	41	51	0	0	64	41	0	0	75	25	29
Rubrivivax	0	0	0	0	38	65	75	24	28	23	91	47	39	0	0	50	41	0	0	48	51	38
Sphaerotilus	0	0	0	0	0	0	0	0	0	0	0	0	0	0	0	0	0	0	0	21	0	0
Methylophilus	0	0	0	0	0	0	0	0	0	0	127	262	18	0	0	33	58	0	0	0	107	0
Methylotenera	0	0	0	0	0	0	0	0	0	0	0	0	38	0	0	0	0	0	0	0	0	0
Deefgea	0	0	0	0	18	0	0	0	0	0	0	0	0	0	0	0	81	0	25	0	0	0
Neisseria	0	0	0	0	0	24	0	0	0	0	0	0	19	0	0	0	0	0	0	0	0	0
Methyloversatilis	0	0	0	0	0	19	0	0	0	0	0	0	0	0	0	0	0	0	0	0	0	0
Uliginosibacterium	0	0	0	0	0	0	0	0	0	0	0	0	0	0	0	0	54	0	0	0	0	0
Candidatus Accumulibacter	0	0	0	0	0	20	0	0	0	0	0	0	0	0	0	0	29	0	0	0	0	0
Bacteriovorax	0	0	0	0	0	0	76	0	0	120	0	28	0	0	0	27	182	0	0	0	48	0
Bdellovibrio	62	0	0	0	44	139	310	95	135	235	50	80	66	43	0	219	199	32	196	81	99	36
Halobacteriovorax	0	0	0	0	0	0	0	0	0	0	0	0	0	0	0	0	23	0	0	0	0	0
Desulfovibrio	0	0	0	0	0	25	0	0	0	0	0	0	0	0	0	0	26	0	0	0	0	0
Geobacter	0	0	0	0	0	0	0	0	0	0	0	0	0	0	0	0	35	0	0	0	0	0
Anaeromyxobacter	0	0	0	0	0	31	0	0	0	0	0	0	0	0	0	0	34	0	0	0	0	0
Archangium	46	0	0	0	0	0	0	0	0	0	0	0	0	0	0	0	21	0	0	0	0	0
Cystobacter	63	0	0	0	0	20	0	0	0	0	0	0	18	0	0	0	29	0	0	0	0	0
Hyalangium	20	0	0	0	0	0	0	0	0	0	0	0	0	0	0	0	160	0	0	0	0	0
Stigmatella	0	0	0	0	0	0	0	0	0	0	0	0	0	0	0	0	31	0	0	0	0	0
Corallococcus	0	0	0	0	0	0	0	0	0	0	0	0	0	0	0	0	22	0	0	0	0	0
Myxococcus	28	0	0	0	0	31	0	0	0	0	0	0	0	0	0	0	40	0	0	0	0	0
Haliangium	335	0	0	0	0	110	30	0	0	0	0	0	131	0	0	31	64	0	0	0	0	0
Plesiocystis	22	0	0	0	0	0	0	0	0	0	0	0	0	0	0	0	20	0	0	0	0	0
Chondromyces	37	0	0	0	0	41	34	0	21	0	0	19	28	0	0	54	109	0	0	0	24	0
Sorangium	70	0	0	0	28	89	43	28	21	23	20	21	42	0	0	102	254	0	27	26	34	0
Enhygromyxa	37	0	0	0	0	0	0	0	0	0	0	0	0	0	0	0	24	0	0	0	0	0
Aeromonas	0	0	0	0	0	0	0	0	0	0	0	0	0	0	0	0	494	0	0	0	0	0
Pseudoalteromonas	0	0	0	0	0	0	0	0	0	0	0	0	0	0	0	0	21	0	0	0	0	0
Shewanella	0	0	0	0	0	0	0	0	0	0	0	0	0	0	0	0	24	0	0	0	0	0
Cellvibrio	0	0	0	0	0	0	323	0	0	34	0	0	0	0	0	25	1598	0	0	0	0	0
Gilvimarinus	0	0	0	0	0	0	0	0	0	0	0	0	0	0	0	0	24	0	0	0	0	0
Teredinibacter	0	0	0	0	0	0	0	0	0	0	0	0	0	0	0	0	20	0	0	0	0	0
Thioalkalivibrio	30	0	0	0	0	21	0	0	0	0	0	0	0	0	0	0	25	0	20	0	0	0
Buttiauxella	0	0	0	0	0	0	0	0	0	0	0	0	0	0	0	0	148	0	0	0	0	0
Enterobacter	0	0	0	0	0	0	0	0	0	31	0	0	0	0	0	0	48	0	0	0	0	0
Escherichia	0	0	0	0	0	0	0	0	0	23	0	0	0	0	0	0	24	0	0	0	0	0
Klebsiella	0	0	0	0	0	0	0	0	0	21	0	0	0	0	0	0	0	0	0	0	0	0
Erwinia	0	0	0	0	0	0	168	116	275	1988	0	263	32	86	0	42	0	0	0	0	0	0
Pantoea	0	67	0	18	0	0	216	61	121	393	0	36	0	431	0	4774	0	35	0	0	0	0
Pectobacterium	0	24	0	22	42	0	20	0	0	28	0	25	0	0	0	0	24	0	29	0	0	23
Serratia	0	0	0	0	0	0	0	0	0	27	0	0	0	0	0	0	0	20	0	0	0	0
Yersinia	0	0	0	0	0	0	0	0	0	22	0	0	0	0	0	0	0	0	0	0	0	0
Rickettsiella	0	0	0	0	0	0	0	0	134	0	0	0	0	0	0	0	0	0	0	0	0	0
Legionella	0	0	0	0	0	0	0	0	0	0	0	0	0	0	0	0	29	0	0	0	0	0
Hydrocarboniphaga	569	0	0	0	0	70	82	0	0	0	0	0	21	0	0	0	21	0	0	0	24	20
Nevskia	123	0	0	0	0	378	53	0	0	0	27	48	114	0	0	0	0	0	0	0	0	0
Polycyclovorans	35	0	0	0	0	0	0	0	0	0	0	0	0	0	0	0	0	0	0	0	0	0
Solimonas	49	0	0	0	0	53	0	0	0	0	0	0	0	0	0	0	0	0	0	0	0	0
Halomonas	0	0	0	0	0	0	0	0	0	0	21	0	18	0	0	19	25	20	0	0	0	0
Haemophilus	0	0	0	0	0	0	0	0	0	30	0	0	0	0	0	0	0	0	0	0	0	0
Acinetobacter	37	0	19	0	20	69	55	0	25	37	36	32	34	24	0	37	55	72	44	33	31	30
Pseudomonas	424	101	399	315	440	705	3648	6618	1544	5700	6410	2619	523	8142	1312	2234	4570	533	362	1633	2167	18955
Vibrio	0	0	0	0	0	19	23	33	0	22	19	0	19	0	0	0	46	41	0	50	0	0
Dyella	0	0	0	0	0	28	0	0	0	0	0	0	21	0	0	0	0	28	0	0	0	0
Luteibacter	0	0	0	0	0	35	350	0	36	59	41	20	18	19	0	143	46	0	0	0	0	153
Rhodanobacter	0	0	0	0	0	24	22	0	0	0	36	19	19	0	0	0	22	27	0	0	20	0
Arenimonas	0	0	0	0	0	0	0	0	0	0	27	20	0	0	0	0	0	0	0	0	0	0
Luteimonas	0	0	0	0	0	0	0	0	0	0	411	217	26	0	0	27	0	0	0	0	193	22
Lysobacter	33	0	0	0	0	0	25	0	0	0	176	89	0	0	0	32	62	0	0	0	97	74
Pseudoxanthomonas	0	0	0	0	0	0	121	0	0	62	121	94	0	0	0	55	219	0	0	0	81	42
Stenotrophomonas	20	0	41	37	0	0	1708	0	0	48	142	134	46	176	19	2618	424	20	26	0	373	112
Thermomonas	0	0	0	0	0	0	0	0	0	0	23	0	0	0	0	0	35	0	0	0	0	0
Xanthomonas	92	24	4607	6516	1689	163	1482	574	1341	341	7455	2410	1053	5622	171	480	268	123	73	739	1300	10908
Phycisphaera	0	0	0	0	0	0	0	0	0	0	0	0	0	0	0	0	0	0	20	0	0	0
Gemmata	134	0	0	0	0	32	25	24	0	0	19	68	74	0	0	27	123	0	49	0	40	0
Zavarzinella	54	0	0	0	0	23	0	0	0	0	0	20	20	0	0	0	96	0	0	0	24	0
Isosphaera	0	0	0	0	0	0	0	0	0	0	0	0	18	0	0	0	0	30	20	0	0	0
Singulisphaera	179	0	26	20	0	137	28	79	43	0	40	87	149	0	0	26	187	404	303	26	21	0
Blastopirellula	30	0	0	0	0	0	0	0	0	0	0	0	0	0	0	0	42	0	0	0	0	0
Gimesia	24	0	0	0	0	0	0	0	0	0	0	0	0	0	0	0	34	0	0	0	0	0
Pirellula	52	0	0	0	0	0	0	0	0	0	0	0	0	0	0	0	72	0	0	0	0	0
Rhodopirellula	72	0	0	0	0	22	0	19	0	0	0	0	0	0	0	0	104	0	27	0	0	0
Rubinisphaera	0	0	0	0	0	0	0	0	0	0	0	0	0	0	0	0	21	0	0	0	0	0
Schlesneria	0	0	0	0	0	0	0	0	0	0	0	0	0	0	0	0	47	0	0	0	0	0
Opitutus	39	0	0	0	0	38	53	0	0	0	0	21	0	0	0	20	332	0	0	0	0	0
Chthoniobacter	362	0	35	0	33	332	265	199	69	37	84	209	112	38	0	491	659	350	304	56	216	26
Pedosphaera	50	0	0	0	18	33	37	0	0	0	0	0	31	0	0	25	250	43	46	0	0	0
Haloferula	124	0	0	0	0	0	152	0	0	0	165	67	59	0	0	112	628	21	0	0	0	0
Verrucomicrobium	279	0	0	0	0	45	229	20	0	0	95	96	106	0	0	85	311	39	38	0	0	0
Leptospira	22	0	0	0	0	26	20	0	0	0	0	0	0	0	0	21	50	0	20	0	0	0
Ilumatobacter	98	0	0	0	0	0	23	0	0	0	0	0	26	0	0	0	178	0	0	0	0	0
Candidatus Microthrix	35	0	0	0	0	0	0	0	0	0	0	0	0	0	0	0	36	0	0	0	0	0
Actinomyces	22	0	32	0	28	44	0	31	21	43	0	0	0	0	0	0	23	0	0	39	0	0
Bifidobacterium	0	0	0	0	0	21	0	19	22	0	0	0	0	0	0	37	0	0	0	25	0	0
Corynebacterium	39	0	28	0	32	92	23	39	32	32	0	25	40	24	0	0	40	56	27	80	0	0
Gordonia	56	0	52	30	38	76	42	57	63	39	33	48	63	49	38	42	91	0	40	84	27	23
Mycobacterium	1940	748	2603	1510	1482	1197	825	713	3526	1926	3634	5253	6104	1894	542	540	4073	275	1658	1603	1623	2074
Nocardia	94	0	63	26	52	105	56	74	84	51	49	66	110	56	38	65	98	0	90	138	39	24
Rhodococcus	157	0	183	95	133	241	154	201	170	179	126	133	211	162	180	161	202	0	123	304	83	67
Williamsia	0	0	0	0	0	0	0	0	0	0	0	0	0	0	73	35	0	0	0	19	0	0
Cryptosporangium	36	0	31	0	20	32	37	33	56	20	0	47	0	20	0	114	32	0	0	29	0	38
Frankia	111	0	290	114	117	557	140	136	224	90	89	168	232	160	86	117	165	31	290	366	83	54
Sporichthya	19	0	0	0	0	0	0	0	0	0	0	0	0	0	0	0	0	0	0	0	0	0
Blastococcus	21	0	26	0	20	32	21	32	28	20	0	0	0	28	112	64	20	0	0	67	0	0
Geodermatophilus	0	0	0	0	19	0	0	31	0	0	0	0	0	24	101	90	0	0	0	55	0	0
Modestobacter	19	0	36	0	41	23	24	51	34	22	0	0	0	29	210	177	0	0	0	92	0	25
Kineococcus	93	81	125	128	283	83	104	790	223	238	48	89	74	206	667	99	21	0	0	204	207	144
Beutenbergia	0	0	0	0	0	0	0	0	0	0	0	0	0	0	0	0	23	0	0	0	0	0
Brevibacterium	0	0	0	0	0	0	0	0	0	0	0	0	0	0	0	0	34	0	0	0	0	0
Cellulomonas	50	0	46	33	52	37	64	57	47	29	29	33	99	56	43	69	480	0	22	94	24	0
Lysinimicrobium	0	0	0	0	0	0	0	0	0	0	0	0	19	0	0	0	0	0	0	0	0	0
Brachybacterium	0	0	0	0	0	0	0	0	0	0	0	0	0	0	0	95	0	0	0	0	0	0
Intrasporangium	23	0	21	0	24	32	0	34	32	21	0	21	24	19	0	23	54	0	0	108	0	0
Janibacter	0	0	0	0	0	0	0	0	0	0	0	0	0	0	0	0	0	0	0	23	0	0
Knoellia	47	0	21	0	19	0	0	29	19	22	0	0	20	0	0	26	24	0	0	53	0	0
Phycicoccus	0	0	0	0	0	0	0	0	0	0	0	0	0	0	0	0	0	0	0	32	0	0
Agreia	0	0	0	0	22	0	43	0	0	0	0	0	0	0	0	0	0	0	0	0	0	22
Agrococcus	0	0	0	0	0	0	0	0	0	0	0	0	0	0	0	0	0	0	0	0	37	0
Agromyces	0	0	0	0	0	0	0	0	0	0	0	0	0	0	0	0	63	0	0	0	0	0
Clavibacter	0	0	0	0	36	28	25	0	22	0	0	0	0	30	0	25	0	0	21	38	0	0
Curtobacterium	31	161	157	40	278	57	246	99	79	164	52	38	22	1001	208	2117	35	0	35	41	58	71
Frigoribacterium	0	0	125	0	114	39	36	20	28	54	34	0	0	159	25	128	0	0	0	24	0	34
Leifsonia	0	0	0	0	53	29	35	0	20	20	23	27	0	28	0	33	31	0	19	31	20	0
Leucobacter	0	0	0	0	0	0	0	0	0	0	0	0	0	0	0	23	0	0	0	0	0	0
Microbacterium	743	48	630	275	387	244	636	302	229	518	2356	2996	1033	280	239	1115	2569	26	152	337	1129	291
Arthrobacter	50	0	47	0	62	53	59	71	55	37	40	32	59	54	36	43	73	0	51	89	37	21
Sanguibacter	0	0	0	0	0	0	0	0	0	0	0	0	0	0	0	398	0	0	0	0	0	0
Actinoplanes	2571	21	198	66	667	775	1098	489	329	264	1194	929	619	328	125	2245	539	29	588	261	521	946
Dactylosporangium	26	0	0	0	0	0	0	0	0	0	0	0	0	0	0	36	80	0	0	0	0	0
Hamadaea	0	0	0	0	0	0	0	0	0	0	0	0	0	0	0	0	51	0	0	0	0	0
Micromonospora	114	0	26	0	34	57	47	42	32	0	47	41	20	22	0	75	79	0	42	40	26	28
Salinispora	71	0	19	0	20	49	26	22	22	0	29	27	0	0	0	51	37	0	26	35	19	0
Nakamurella	182	0	56	18	48	58	52	115	64	36	95	102	71	39	42	41	274	0	52	153	28	0
Aeromicrobium	30	0	23	0	30	0	38	33	30	54	0	26	37	19	0	28	22	0	0	32	87	0
Kribbella	50	0	34	0	28	41	20	54	30	19	0	23	21	22	0	22	79	0	18	37	0	0
Marmoricola	297	0	351	24	131	75	117	378	172	107	35	60	242	83	79	92	604	0	46	129	25	26
Nocardioides	2190	57	834	156	1484	453	1067	686	767	628	1035	792	756	840	397	916	1664	21	276	1387	384	494
Pimelobacter	60	0	26	0	45	0	33	27	25	25	29	25	18	26	20	26	34	0	0	30	0	0
Cutibacterium	43	0	0	0	0	95	0	20	0	26	0	0	19	0	0	0	0	92	0	57	0	0
Microlunatus	203	0	92	26	105	94	68	384	248	78	38	54	69	108	66	31	889	0	53	133	27	0
Propionibacterium	0	0	0	0	0	40	0	0	0	0	0	0	0	0	0	0	0	29	0	29	0	0
Actinokineospora	0	0	19	0	0	0	0	0	0	0	0	0	0	0	0	0	0	0	0	30	0	0
Actinomycetospora	286	0	144	91	28	28	65	544	250	140	0	28	132	76	150	200	178	0	425	211	51	0
Amycolatopsis	101	0	82	36	55	105	64	109	73	46	52	51	112	58	44	78	181	0	75	120	48	21
Kutzneria	0	0	0	0	0	34	0	0	21	0	0	0	0	0	0	0	26	0	0	27	0	0
Lechevalieria	43	0	0	0	0	0	0	0	0	0	0	0	0	0	0	0	0	0	0	0	0	0
Lentzea	32	0	0	0	0	0	0	0	0	0	0	0	0	0	0	0	0	0	0	0	0	0
Pseudonocardia	839	0	109	55	66	170	87	438	284	341	30	69	961	70	218	143	196	19	255	422	466	32
Saccharomonospora	0	0	0	0	0	0	0	0	0	0	0	0	0	0	0	0	0	0	0	20	0	0
Saccharothrix	0	0	0	0	0	0	0	0	0	0	0	0	0	0	0	0	0	0	0	19	0	0
Streptacidiphilus	0	0	22	0	0	45	0	0	26	0	0	0	32	0	0	0	24	0	27	23	0	0
Streptomyces	1153	64	935	368	898	1451	749	1102	1041	559	599	721	920	777	561	899	1244	214	809	1518	488	331
Nocardiopsis	42	0	0	0	22	31	0	30	22	0	0	0	0	22	0	0	30	0	0	34	0	0
Actinomadura	0	0	0	0	0	22	0	0	0	0	0	0	0	0	0	0	0	0	0	22	0	0
Rubrobacter	27	0	0	0	0	0	0	0	0	0	0	0	0	0	0	0	0	0	0	0	0	0
Conexibacter	126	0	37	0	18	37	26	25	36	0	0	33	92	0	0	38	133	0	105	34	0	0
Patulibacter	98	0	120	39	26	68	30	366	422	299	21	41	190	96	83	100	56	0	111	507	153	111
Solirubrobacter	235	0	51	0	20	39	80	52	55	50	22	34	118	0	38	102	427	0	56	25	33	50
Chthonomonas	0	0	0	0	0	0	0	0	0	0	0	0	0	0	0	0	0	0	59	0	0	0
Fimbriimonas	77	0	165	27	233	73	81	203	177	60	124	79	86	83	36	183	46	74	157	130	185	32
Chloroflexus	0	0	0	0	0	0	0	0	0	0	0	0	0	0	0	0	0	0	21	0	0	0
Roseiflexus	0	0	0	0	0	0	0	0	0	0	0	0	0	0	0	0	28	0	39	0	0	0
Ktedonobacter	0	0	0	0	0	0	0	0	0	0	0	0	0	0	0	0	21	0	0	0	0	0
Mastigocladus	0	0	0	0	0	0	0	0	0	0	44	0	0	0	0	0	0	0	0	0	0	0
Nostoc	0	24	0	0	0	0	0	0	0	0	0	0	0	0	0	0	39	0	0	0	0	0
Tolypothrix	0	23	0	0	0	0	0	0	0	0	0	0	0	0	0	0	0	0	0	0	0	0
Microcystis	0	0	31	43	53	35	52	42	36	26	0	0	30	60	73	34	0	0	0	66	0	0
Kamptonema	177	0	0	0	0	0	0	0	0	0	0	0	0	0	0	0	0	0	0	0	0	0
Microcoleus	89	0	0	0	0	0	0	0	0	0	0	0	0	0	0	0	0	0	0	0	0	0
Oscillatoria	132	0	0	0	0	0	0	0	0	0	0	0	0	0	0	0	0	0	0	0	0	0
Deinococcus	34	0	49	0	53	48	36	50	23	32	22	0	33	31	44	24	27	36	37	37	0	0
Truepera	34	0	0	0	0	0	0	0	0	0	0	0	0	0	0	0	0	0	0	0	0	0
Bacillus	27	0	0	0	0	30	35	0	21	20	0	19	0	0	0	21	58	26	27	21	0	0
Cohnella	0	0	0	0	0	0	0	0	0	0	0	0	0	0	0	0	25	0	0	0	0	0
Paenibacillus	43	0	0	0	24	36	50	25	25	24	0	21	26	69	0	25	892	28	48	21	22	0
Staphylococcus	33	130	0	28	51	56	62	0	46	46	0	41	32	0	0	0	46	52	112	0	42	27
Streptococcus	0	0	0	0	0	21	0	0	0	150	0	0	0	0	0	0	0	0	0	0	0	0
Clostridium	0	0	0	0	0	0	0	0	0	0	0	0	0	0	0	0	26	0	0	0	0	0
Candidatus Saccharimonas	29	0	0	0	0	0	88	44	119	178	0	0	19	0	0	43	80	0	20	68	37	0
Rozella	0	0	0	20	0	0	0	0	0	0	0	0	0	0	0	0	0	0	0	0	0	0
Macrophomina	0	0	34	43	36	0	0	105	32	115	0	0	35	0	39	23	0	54	131	30	84	0
Neofusicoccum	0	19	21	0	0	0	0	42	19	40	0	0	26	0	0	0	0	42	136	0	25	0
Coniosporium <Dothideomycetes incertae sedis>	0	0	32	18	30	0	0	45	19	50	0	0	26	0	27	24	0	139	466	0	35	35
Verruconis	0	0	104	45	45	84	0	66	38	50	24	23	33	45	54	0	0	73	245	30	34	26
Cercospora	0	0	0	24	0	0	0	0	0	0	0	0	0	19	22	0	0	0	0	0	0	0
Dothistroma	29	101	476	392	807	183	117	47	32	43	20	45	98	999	495	92	65	154	424	139	100	240
Passalora	0	0	0	72	34	0	0	71	24	145	0	0	24	0	36	0	0	0	0	0	98	0
Pseudocercospora	29	29	291	307	127	71	0	40	25	46	30	73	0	214	235	73	0	109	353	0	50	51
Sphaerulina	19	21	1802	2023	179	153	0	22	0	0	0	0	0	1323	1740	59	0	85	185	0	0	79
Zymoseptoria	23	61	174	173	146	52	0	75	124	70	33	32	34	329	367	97	0	110	419	27	33	63
Baudoinia	32	65	116	83	199	102	0	65	45	41	53	60	29	63	66	135	0	193	820	0	30	57
Aureobasidium	57	337	69	80	136	40	0	106	49	71	32	26	25	82	83	181	0	178	694	19	57	72
Leptosphaeria	107	0	120	203	173	0	23	769	198	801	0	0	302	47	347	250	0	32	80	143	579	35
Parastagonospora	257	67	350	409	632	22	43	1473	398	1530	0	0	483	136	777	2755	75	66	117	271	1092	60
Bipolaris	231	35	317	601	376	36	55	1521	502	1648	24	25	690	121	873	675	40	77	193	384	1320	62
Pyrenophora	98	20	303	652	304	0	50	2608	615	2522	0	0	679	113	1188	354	0	49	124	492	1873	42
Setosphaeria	32	0	55	118	69	0	0	319	89	308	0	0	103	23	175	78	0	0	41	56	262	0
Cyphellophora	393	46	199	254	591	208	228	105	54	54	124	146	156	41	35	74	80	969	494	87	130	249
Capronia	0	0	62	67	158	89	48	59	63	51	62	85	84	34	80	37	0	45	155	58	30	111
Cladophialophora	20	0	25	39	140	75	0	61	20	20	42	102	20	19	0	0	0	75	290	31	46	109
Exophiala	96	0	111	158	694	210	45	274	66	84	228	486	85	68	52	54	56	298	1246	224	127	630
Fonsecaea	0	0	0	18	71	21	0	0	0	0	27	38	24	0	0	0	0	33	136	0	21	41
Phialophora	0	0	0	0	23	0	0	0	0	0	0	22	0	0	0	0	0	0	49	0	0	24
Rhinocladiella	0	0	0	19	73	28	0	27	0	0	25	37	0	0	0	0	0	31	150	0	0	63
Endocarpon	633	106	53	79	145	42	33	60	44	34	71	108	30	28	56	29	0	195	320	78	33	211
Aspergillus	68	21	88	79	100	40	0	79	35	73	36	51	71	37	55	57	0	274	390	42	74	102
Penicillium	0	0	45	46	46	0	0	32	30	44	19	38	41	22	41	21	0	85	145	40	104	40
Rasamsonia	0	0	0	0	0	0	0	0	0	26	0	0	0	0	0	0	0	66	69	0	0	20
Talaromyces	0	34	28	0	36	0	0	28	0	35	0	26	30	0	0	29	0	58	104	0	56	58
Blastomyces	0	0	0	0	0	0	0	0	0	0	0	28	0	0	0	0	0	0	0	0	0	24
Histoplasma	0	35	0	0	0	0	0	0	0	0	0	0	0	0	0	0	0	19	25	0	0	0
Trichophyton	0	0	0	0	0	0	0	0	0	0	0	0	0	0	0	0	0	31	42	0	0	0
Uncinocarpus	0	0	0	0	0	0	0	0	0	0	0	0	0	0	0	0	0	0	20	0	0	0
Coccidioides	0	0	0	0	0	0	0	0	0	0	0	0	0	0	0	0	0	24	27	0	0	0
Paracoccidioides	0	0	0	0	0	0	0	0	0	0	0	0	0	0	0	0	0	26	27	0	0	0
Marssonina	0	0	76	118	204	36	36	0	26	0	39	40	326	52	0	67	0	40	54	0	35	28
Glarea	29	0	155	128	145	41	33	21	31	0	50	36	337	55	20	62	0	75	83	0	49	41
Botrytis	0	0	0	0	0	0	0	0	0	22	0	0	58	0	0	0	0	0	34	41	38	0
Sclerotinia	0	0	27	29	38	0	0	0	21	0	0	0	80	0	0	0	0	45	51	0	0	0
Oidiodendron	23	0	80	93	116	39	25	56	39	43	44	46	232	51	41	44	0	114	158	22	56	58
Pseudogymnoascus	90	30	263	330	362	138	69	131	126	162	106	154	797	131	153	168	31	316	501	99	211	141
Colletotrichum	136	0	981	125	78	37	74	193	161	276	877	772	343	48	106	78	59	184	397	93	1106	716
Verticillium <mitosporic Plectosphaerellaceae>	43	0	1224	74	0	0	75	91	150	63	1207	1052	343	0	26	21	92	0	35	101	1538	952
Metarhizium	113	0	89	43	36	20	21	35	31	37	66	79	33	22	51	79	19	49	158	35	105	76
Beauveria	0	0	19	0	0	0	0	0	0	0	0	0	0	0	0	0	0	0	21	0	0	0
Trichoderma	90	0	65	23	43	0	0	25	25	44	49	77	35	0	0	27	0	43	122	0	116	69
Acremonium <Hypocreaceae>	38	0	28	0	0	0	0	0	0	0	0	26	0	0	0	0	0	0	39	0	28	27
Fusarium	453	50	379	111	104	67	90	146	108	181	309	330	180	51	105	282	67	122	365	69	499	661
Hirsutella	22	0	37	32	22	0	0	0	0	0	28	54	0	0	19	0	0	0	68	21	66	46
Stachybotrys	431	0	71	0	19	0	0	34	23	23	63	69	26	0	0	21	0	0	61	0	89	62
Scedosporium	0	0	30	0	0	0	0	0	0	0	32	31	0	0	0	0	0	0	37	0	43	24
Gaeumannomyces	0	0	21	0	0	0	0	0	0	0	20	0	0	0	0	0	0	0	45	0	19	0
Magnaporthe	0	0	27	24	0	0	0	23	0	20	0	19	0	0	0	0	0	0	39	0	32	0
Grosmannia	0	0	0	0	0	0	0	0	0	0	0	0	0	0	0	0	0	0	36	0	0	0
Ophiostoma	0	0	0	0	0	0	0	0	0	0	0	0	0	0	0	0	0	0	29	0	0	0
Sporothrix	0	0	0	0	0	0	0	0	0	0	0	0	0	0	0	0	0	0	50	0	0	0
Chaetomium	24	39	28	22	23	0	0	44	23	23	21	33	26	0	27	0	0	21	178	0	42	24
Thermothelomyces	0	0	0	0	0	0	0	19	0	0	0	0	0	0	0	0	0	0	30	0	24	0
Thielavia	0	0	0	0	0	0	0	0	0	0	0	0	0	0	0	0	0	0	21	0	0	0
Podospora	0	0	23	0	0	0	0	0	0	0	0	0	0	0	0	0	0	0	39	0	0	0
Neurospora	0	0	50	41	27	47	29	29	38	0	21	36	73	0	46	0	0	0	34	0	40	36
Sordaria	0	0	0	0	0	0	0	0	0	0	0	0	0	0	126	0	0	32	0	0	21	0
Phaeoacremonium	0	0	24	0	0	0	0	0	0	0	28	0	0	0	0	0	0	25	106	0	23	19
Eutypa	39	0	102	0	32	0	0	59	0	0	0	0	0	0	0	24	0	22	59	0	30	29
Pestalotiopsis	36	71	82	19	204	33	19	56	26	40	28	105	50	21	22	36	21	46	128	21	60	53
Dactylellina	0	0	0	0	0	0	0	0	0	0	0	0	0	0	0	0	0	0	30	0	0	0
Tuber	0	0	0	0	0	0	0	0	0	0	0	0	0	0	0	0	0	0	18	0	0	0
Auricularia	0	0	21	20	18	0	0	0	0	0	0	0	71	0	25	0	0	0	0	0	0	0
Rhizoctonia <Ceratobasidiaceae>	29	137	253	314	151	169	145	139	249	167	107	138	250	166	330	178	42	46	116	228	39	87
Gelatoporia	0	0	53	66	39	64	38	46	53	33	20	31	54	32	94	41	0	0	0	21	0	0
Heterobasidion	0	0	0	0	0	0	0	0	0	0	0	0	0	0	0	0	0	39	0	0	0	0
Serendipita	0	0	0	0	0	233	0	0	0	0	0	0	127	0	0	0	859	0	0	0	29	0
Agaricus	0	0	0	0	0	0	0	0	0	0	31	0	0	0	0	0	0	0	0	0	0	0
Amanita	0	0	0	0	0	0	0	0	0	0	0	0	0	0	0	0	0	28	0	0	0	0
Hebeloma	0	0	0	0	0	0	0	0	0	0	22	0	0	0	0	0	0	0	0	0	0	0
Moniliophthora	0	27	20	39	25	0	30	0	36	19	0	0	25	0	30	0	0	0	0	0	0	0
Galerina	0	0	0	0	0	0	0	0	0	0	121	34	0	0	0	0	0	0	0	0	0	0
Hypholoma	0	0	0	0	0	0	0	0	0	0	4657	1584	0	0	0	0	0	0	0	0	0	0
Laccaria	0	0	0	0	0	0	0	0	0	0	50	20	0	0	0	0	0	0	0	0	0	0
Piloderma	0	38	0	0	0	0	0	0	0	0	0	0	0	0	0	0	0	0	0	0	0	0
Serpula	0	0	0	0	0	0	0	0	0	0	0	0	0	0	0	0	0	20	0	0	0	0
Paxillus	0	20	0	0	0	0	0	0	0	0	0	0	0	0	0	0	0	0	0	0	0	0
Pisolithus	0	49	0	0	0	0	0	0	0	0	0	0	0	0	23	0	0	0	0	0	0	0
Scleroderma	0	0	0	30	0	0	0	0	0	0	0	0	19	0	0	0	0	19	0	26	0	0
Sphaerobolus	0	32	0	0	0	0	0	0	0	0	0	0	0	0	0	0	0	0	0	0	0	0
Dacryopinax	0	0	0	20	0	0	0	0	0	0	0	0	0	0	0	0	0	0	0	0	0	0
Cryptococcus	38	56	185	310	191	124	84	122	170	128	57	161	129	147	221	86	64	0	69	151	85	142
Tremella	0	0	30	27	26	35	25	30	36	23	0	31	35	48	43	31	0	0	20	45	23	23
Trichosporon	0	50	27	39	0	24	28	19	36	21	0	0	0	29	21	0	0	21	0	28	0	0
Melampsora	0	0	28	52	28	35	41	0	56	26	0	32	38	0	39	28	0	82	0	0	0	0
Puccinia	0	0	0	0	0	0	0	0	0	0	0	0	0	0	0	0	0	248	36	0	0	0
Tilletiaria	0	0	0	0	35	0	0	0	0	0	0	0	0	0	0	0	0	0	0	0	0	24
Anthracocystis	0	0	0	0	43	0	0	0	22	0	0	0	0	24	27	0	0	0	0	0	0	21
Moesziomyces	0	0	0	0	22	0	0	0	0	0	0	0	0	0	0	0	0	0	0	0	0	0
Ustilago	0	0	0	0	18	0	0	0	0	0	0	0	0	0	0	0	0	0	0	0	0	0
Rhizophagus <fungus>	0	35	0	32	0	0	0	0	32	35	0	0	0	0	24	0	0	29	0	0	0	0
Mortierella	0	0	0	0	0	0	0	0	0	0	0	0	0	0	0	0	0	137	19	0	0	0
Rhizopus	0	0	0	0	0	0	0	0	0	0	0	0	0	0	0	0	0	56	0	0	0	0
