# Supplementary material for: Metagenome Profiling Identifies Potential Biocontrol Agents for Selaginella kraussiana in New Zealand
Source: Genes (Basel). 2019 Jan 31;10(2):106. doi: 10.3390/genes10020106 (PMC6409722; doi:10.3390/genes10020106)
Supplement: Supplementary file 1 [file genes-10-00106-s001.zip › Table S2.xlsx]

## Sheet: Sheet1
Bacterial
Pseudomonas
	CW5-1	CW5-2	CW5-3	HU9-1	HU9-2	OT2-1	OT2-2	OT2-3	SB3-1	SB3-2	SB3-3	TL4-1	TL4-2	WI7-1	WI7-2	WH1-1	WH1-2	WH1-3
P. aeruginosa	0	0	0	24	20	34	0	32	38	19	19	20	0	23	48	27	20	68
P. alcaligenes	0	0	0	0	0	0	0	0	26	0	0	0	0	0	45	0	0	24
P. mendocina	0	0	0	0	0	0	0	0	21	0	0	0	0	0	0	0	0	31
P. pseudoalcaligenes	0	0	0	0	0	0	0	0	22	0	0	0	0	0	0	0	0	73
P. fluorescens	0	0	0	0	52	35	0	39	0	27	0	48	0	0	46	0	0	55
P. lutea	0	0	0	0	152	160	82	216	0	0	0	71	0	26	0	0	0	0
P. fulva	0	0	0	0	0	330	0	128	1547	373	0	0	85	102	235	0	420	2129
P. putida	0	0	0	0	0	0	0	25	0	0	0	0	0	0	0	0	0	40
P. rhizosphaerae	0	0	0	0	35	42	0	86	0	0	0	233	0	0	0	0	0	0
P. sp. CFII64	0	0	0	0	0	0	0	0	0	0	0	19	0	0	0	0	0	0
P. sp. ML96	0	0	0	0	0	0	0	0	0	0	0	0	0	0	49	0	0	0
P. sp. P818	0	0	0	0	0	0	0	0	0	0	0	0	0	0	0	0	0	20
P. sp. URMO17WK12:I3	0	0	0	0	0	62	0	0	21	0	0	0	0	0	0	0	0	123
P. sp. URMO17WK12:I4	0	0	0	0	0	44	0	0	0	0	0	0	0	0	0	0	0	216
P. stutzeri	0	0	0	0	0	0	0	0	0	0	0	0	0	0	26	0	0	39
P. syringae	22	0	34	0	126	73	38	124	22	34	0	2232	174	54	0	0	0	1171
P. syringae group genomosp. 2	0	0	22	0	0	26	0	0	0	47	0	41	0	0	0	0	0	27
P. syringae group genomosp. 3	0	0	0	0	0	0	0	0	0	0	0	0	0	0	0	0	0	26
P. viridiflava	0	0	0	0	0	0	0	0	0	0	0	112	0	0	0	0	0	23
Xanthomonas
	CW5-1	CW5-2	CW5-3	HU9-1	HU9-2	OT2-1	OT2-2	OT2-3	SB3-1	SB3-2	SB3-3	TL4-1	TL4-2	WI7-1	WI7-2	WH1-1	WH1-2	WH1-3
X. albilineans	0	0	0	0	0	0	0	0	0	0	0	0	0	0	0	0	0	25
X. arboricola	28	41	31	0	25	0	0	0	66	28	0	24	0	0	0	0	0	22
X. axonopodis	0	27	0	0	0	0	0	0	38	0	0	19	0	0	0	0	0	0
X. campestris	63	112	21	0	26	0	29	0	69	24	0	95	0	0	0	0	21	34
X. cannabis	0	31	0	0	0	0	0	0	22	0	0	27	0	0	0	0	0	0
X. cassavae	104	191	0	0	0	0	0	0	0	0	0	164	0	0	0	0	0	0
X. citri	32	52	0	0	0	0	0	0	70	0	0	34	0	0	0	0	0	0
X. gardneri	0	27	0	0	0	0	0	0	83	0	0	0	0	0	0	0	0	0
X. hortorum	20	35	0	0	0	0	0	0	132	35	0	19	0	0	0	0	0	0
X. maliensis	0	0	0	0	0	0	0	0	0	0	0	0	0	0	0	0	0	20
X. oryzae	57	118	0	0	61	0	23	0	90	24	0	94	0	0	0	0	0	48
X. sacchari	0	0	0	0	0	0	0	0	0	0	0	0	0	0	0	0	0	300
X. sp SHU166	0	0	0	0	0	0	0	0	0	0	0	0	0	0	0	0	0	0
X. sp SHU199	0	0	0	0	0	0	0	0	0	0	0	0	0	0	0	0	0	0
X. translucens	0	0	0	0	0	0	0	0	26	79	0	22	0	0	0	0	0	2929
X. vesicatoria	104	171	24	0	0	0	62	0	27	0	36	121	0	0	0	24	30	0
Agrobacterium
	CW5-1	CW5-2	CW5-3	HU9-1	HU9-2	OT2-1	OT2-2	OT2-3	SB3-1	SB3-2	SB3-3	TL4-1	TL4-2	WI7-1	WI7-2	WH1-1	WH1-2	WH1-3
A. albertimagni	0	0	0	0	0	0	0	0	0	0	0	0	0	21	0	0	0	0
A. arsenijevicii	0	20	0	0	0	0	0	0	20	0	0	0	0	0	0	0	0	54
A. larrymoorei	43	94	42	35	48	75	40	36	120	136	114	71	0	36	38	63	120	314
A. rhizogenes	0	0	0	0	0	0	0	0	29	21	0	0	0	0	0	0	0	22
A. rubi	134	268	215	63	153	116	78	81	303	314	189	213	66	40	96	111	273	954
A. sp. ATCC 31749	0	0	0	0	0	0	0	0	27	43	0	0	0	0	0	0	0	29
A. tumefaciens	138	296	100	83	144	162	87	86	306	351	246	174	60	106	82	117	304	766
A. vitis	20	27	0	0	29	0	0	0	59	72	32	24	0	34	0	0	86	144
Fungal
Pyrenophora
	CW5-1	CW5-2	CW5-3	HU9-1	HU9-2	OT2-1	OT2-2	OT2-3	SB3-1	SB3-2	SB3-3	TL4-1	TL4-2	WI7-1	WI7-2	WH1-1	WH1-2	WH1-3
P. teres	173	484	197	0	36	2050	477	1938	0	0	486	76	878	147	0	346	1411	20
P. tritici-repentis	60	70	44	0	0	173	51	220	0	0	86	0	116	75	0	47	177	0
Parastagonospora
	CW5-1	CW5-2	CW5-3	HU9-1	HU9-2	OT2-1	OT2-2	OT2-3	SB3-1	SB3-2	SB3-3	TL4-1	TL4-2	WI7-1	WI7-2	WH1-1	WH1-2	WH1-3
P. nodorum	350	409	632	22	43	1473	398	1530	0	0	483	136	776	2753	75	271	1092	60
