# Supplementary material for: Metagenome Profiling Identifies Potential Biocontrol Agents for Selaginella kraussiana in New Zealand
Source: Genes (Basel). 2019 Jan 31;10(2):106. doi: 10.3390/genes10020106 (PMC6409722; doi:10.3390/genes10020106)
Supplement: Supplementary file 1 [file genes-10-00106-s001.zip › Table S3.xlsx]

## Sheet: Sheet1
S. Kraussiana_WH1-2			S. Moellendorffii_AD6-1			L. deuterodensum_WI8-1
	Megan	Kaiju		Megan	Kaiju		Megan	Kaiju
Granulicella	99	143	Pyrinomonas	240	73	Acidobacterium	265	Acidobacterium	358
Terriglobus	206	237	Bryobacter	89	73	Candidatus Koribacter	68	Candidatus Koribacter	71
Bacteroides	330	274	Candidatus Solibacter	153	89	Edaphobacter	326	Edaphobacter	521
Asinibacterium	103	28	Bacteroides	115	92	Granulicella	4858	Granulicella	4075
Chitinophaga	713	1586	Asinibacterium	63	14	Terriglobus	6685	Terriglobus	5944
Flavihumibacter	185	323	Chitinophaga	147	468	Candidatus Solibacter	181	Candidatus Solibacter	126
Niabella	187	252	Flavihumibacter	147	192	Spirosoma	42	Spirosoma	80
Niastella	830	830	Niabella	86	100	Hymenobacter	111	Hymenobacter	174
Segetibacter	129	98	Niastella	303	262	Pedobacter	35	Pedobacter	51
Terrimonas	499	35	Segetibacter	143	103	Candidatus Entotheonella	46	Candidatus Entotheonella	27
Dyadobacter	4432	3446	Terrimonas	99	15	Asticcacaulis	329	Asticcacaulis	697
Fibrella	131	271	Dyadobacter	1522	1170	Brevundimonas	859	Brevundimonas	1745
Fibrisoma	235	236	Fibrella	79	120	Caulobacter	1963	Caulobacter	2260
Rudanella	113	116	Fibrisoma	150	138	Phenylobacterium	327	Phenylobacterium	2136
Runella	171	213	Rudanella	84	68	Aurantimonas	62	Aurantimonas	452
Spirosoma	2309	3399	Runella	158	138	Aureimonas	83	Aureimonas	962
Hymenobacter	9091	6992	Spirosoma	1473	1969	Bartonella	57	Bartonella	97
Pontibacter	102	182	Hymenobacter	843	680	Beijerinckia	452	Beijerinckia	1198
Fluviicola	1348	984	Fluviicola	197	185	Chelatococcus	97	Chelatococcus	298
Chryseobacterium	561	767	Chryseobacterium	84	165	Methylocapsa	360	Methylocapsa	1532
Flavobacterium	8012	5487	Flavobacterium	1030	777	Methylocella	321	Methylocella	591
Arcticibacter	154	205	Mucilaginibacter	106	759	Methyloferula	376	Methyloferula	1016
Mucilaginibacter	1325	4810	Pedobacter	784	924	Afipia	146	Afipia	381
Pedobacter	18554	13989	Sphingobacterium	65	110	Bosea	220	Bosea	1380
Sphingobacterium	400	608	Gemmatimonas	370	388	Bradyrhizobium	4024	Bradyrhizobium	3001
Asticcacaulis	605	521	Gemmatirosa	653	328	Nitrobacter	37	Nitrobacter	144
Brevundimonas	12821	7320	Candidatus Entotheonella	92	35	Rhodopseudomonas	218	Rhodopseudomonas	502
Caulobacter	10427	8402	Asticcacaulis	196	254	Salinarimonas	51	Salinarimonas	195
Phenylobacterium	151	729	Brevundimonas	6023	4198	Brucella	178	Brucella	72
Aurantimonas	137	495	Caulobacter	948	896	Ochrobactrum	38	Ochrobactrum	116
Aureimonas	228	1185	Phenylobacterium	304	1077	Devosia	133	Devosia	510
Martelella	135	195	Aurantimonas	451	925	Hyphomicrobium	126	Hyphomicrobium	446
Beijerinckia	165	447	Aureimonas	1085	3389	Methylobacterium	10844	Methylobacterium	8893
Methylocapsa	153	593	Fulvimarina	92	179	Microvirga	308	Microvirga	1043
Methylocella	132	223	Beijerinckia	117	321	Methylocystis	337	Methylocystis	981
Methyloferula	160	354	Methylocapsa	88	396	Methylopila	117	Methylopila	378
Afipia	283	876	Methylocella	109	156	Methylosinus	222	Methylosinus	414
Bosea	1794	2394	Methyloferula	140	264	Pleomorphomonas	49	Pleomorphomonas	118
Bradyrhizobium	11576	5726	Afipia	507	1150	Mesorhizobium	2151	Mesorhizobium	1478
Nitrobacter	130	414	Bosea	1348	1919	Kaistia	114	Kaistia	413
Rhodopseudomonas	710	1589	Bradyrhizobium	14703	12888	Agrobacterium	180	Agrobacterium	330
Brucella	385	189	Nitrobacter	134	421	Rhizobium	1127	Rhizobium	1930
Ochrobactrum	231	354	Rhodopseudomonas	848	1849	Sinorhizobium	134	Sinorhizobium	206
Devosia	28680	18911	Brucella	194	67	Ancylobacter	58	Ancylobacter	150
Hyphomicrobium	109	316	Devosia	5697	3785	Azorhizobium	98	Azorhizobium	257
Methylobacterium	9015	7193	Hyphomicrobium	170	389	Starkeya	59	Starkeya	115
Microvirga	208	621	Methylobacterium	7587	5706	Xanthobacter	118	Xanthobacter	237
Methylocystis	98	281	Microvirga	445	906	Hyphomonas	82	Hyphomonas	223
Methylopila	1289	1174	Methylocystis	61	258	Paracoccus	85	Paracoccus	321
Hoeflea	96	267	Methylopila	1031	952	Rhodovulum	56	Rhodovulum	199
Mesorhizobium	3500	2519	Chelativorans	79	129	Acetobacter	195	Acetobacter	592
Agrobacterium	11851	9360	Mesorhizobium	5979	3249	Acidiphilium	340	Acidiphilium	451
Neorhizobium	182	731	Nitratireductor	99	316	Acidocella	104	Acidocella	255
Rhizobium	10960	17073	Agrobacterium	1463	1057	Asaia	35	Asaia	89
Shinella	151	299	Rhizobium	2527	4327	Belnapia	338	Belnapia	501
Ensifer	128	744	Ensifer	58	218	Gluconacetobacter	65	Gluconacetobacter	111
Sinorhizobium	380	788	Sinorhizobium	119	230	Gluconobacter	98	Gluconobacter	154
Ancylobacter	89	93	Xanthobacter	66	129	Granulibacter	222	Granulibacter	241
Xanthobacter	110	127	Hirschia	60	79	Komagataeibacter	79	Komagataeibacter	197
Hyphomonas	89	128	Hyphomonas	201	197	Roseomonas	505	Roseomonas	1331
Paracoccus	139	361	Paracoccus	152	373	Rubritepida	45	Rubritepida	121
Roseomonas	99	360	Rhodovulum	78	136	Azospirillum	222	Azospirillum	559
Azospirillum	127	324	Rubellimicrobium	118	113	Dongia	53	Dongia	121
Skermanella	109	138	Belnapia	884	903	Inquilinus	148	Inquilinus	324
Rickettsia	112	42	Roseomonas	302	815	Magnetospirillum	41	Magnetospirillum	221
Porphyrobacter	118	261	Rubritepida	58	98	Nitrospirillum	50	Nitrospirillum	99
Novosphingobium	10108	8615	Azospirillum	112	296	Rhodospirillum	38	Rhodospirillum	90
Sphingobium	9922	8124	Inquilinus	60	125	Skermanella	183	Skermanella	275
Sphingomonas	31522	32565	Skermanella	371	321	Tistrella	35	Tistrella	73
Sphingopyxis	509	1219	Reyranella	168	37	Elioraea	65	Elioraea	138
Micavibrio	213	103	Erythrobacter	236	676	Erythrobacter	33	Erythrobacter	179
Achromobacter	104	260	Porphyrobacter	169	241	Porphyrobacter	38	Porphyrobacter	104
Bordetella	120	413	Novosphingobium	936	1555	Novosphingobium	334	Novosphingobium	1055
Burkholderia	514	970	Sandarakinorhabdus	58	72	Sphingobium	343	Sphingobium	673
Cupriavidus	180	394	Sphingobium	1532	1509	Sphingomonas	5198	Sphingomonas	6488
Paraburkholderia	118	489	Sphingomonas	25575	24410	Sphingopyxis	111	Sphingopyxis	330
Ralstonia	110	170	Sphingopyxis	1717	1987	Geminicoccus	44	Geminicoccus	121
Acidovorax	682	804	Geminicoccus	102	118	Bordetella	95	Bordetella	240
Comamonas	116	239	Micavibrio	181	91	Burkholderia	648	Burkholderia	1163
Delftia	101	79	Achromobacter	63	146	Caballeronia	76	Caballeronia	197
Hydrogenophaga	94	304	Bordetella	115	242	Cupriavidus	66	Cupriavidus	209
Polaromonas	224	385	Burkholderia	316	480	Paraburkholderia	143	Paraburkholderia	649
Variovorax	1138	2372	Cupriavidus	69	233	Ralstonia	39	Ralstonia	231
Xenophilus	90	97	Paraburkholderia	73	334	Acidovorax	35	Acidovorax	108
Duganella	503	2043	Acidovorax	121	225	Variovorax	45	Variovorax	256
Herbaspirillum	423	578	Polaromonas	90	196	Janthinobacterium	57	Janthinobacterium	107
Janthinobacterium	614	930	Variovorax	570	1190	Massilia	79	Massilia	252
Massilia	20635	16472	Janthinobacterium	102	174	Bdellovibrio	55	Bdellovibrio	39
Aquincola	191	146	Massilia	1030	1110	Pantoea	61	Pantoea	80
Methylibium	115	466	Aquincola	58	67	Serratia	34	Serratia	46
Rubrivivax	236	340	Methylibium	66	251	Halomonas	35	Halomonas	134
Methylophilus	497	530	Bdellovibrio	187	123	Acinetobacter	125	Acinetobacter	518
Bacteriovorax	221	120	Archangium	139	248	Pseudomonas	926	Pseudomonas	1189
Bdellovibrio	458	260	Cystobacter	188	208	Vibrio	71	Vibrio	239
Chondromyces	112	80	Hyalangium	60	58	Dyella	49	Dyella	92
Sorangium	159	126	Myxococcus	84	131	Rhodanobacter	47	Rhodanobacter	193
Hydrocarboniphaga	110	130	Haliangium	1006	484	Stenotrophomonas	35	Stenotrophomonas	90
Acinetobacter	143	460	Plesiocystis	66	54	Xanthomonas	214	Xanthomonas	162
Pseudomonas	10038	6915	Chondromyces	112	106	Isosphaera	52	Isosphaera	43
Rhodanobacter	94	159	Sorangium	209	199	Singulisphaera	702	Singulisphaera	277
Luteimonas	893	1285	Enhygromyxa	110	43	Chthoniobacter	608	Chthoniobacter	220
Lysobacter	451	482	Thioalkalivibrio	91	57	Pedosphaera	74	Pedosphaera	62
Pseudoxanthomonas	376	602	Hydrocarboniphaga	1711	1604	Haloferula	37	Haloferula	33
Stenotrophomonas	1726	1867	Nevskia	369	423	Verrucomicrobium	68	Verrucomicrobium	69
Xanthomonas	6022	7420	Polycyclovorans	106	107	Corynebacterium	98	Corynebacterium	101
Gemmata	186	247	Solimonas	148	280	Mycobacterium	478	Mycobacterium	636
Zavarzinella	111	78	Acinetobacter	111	373	Frankia	54	Frankia	70
Singulisphaera	99	79	Pseudomonas	1275	1297	Microbacterium	46	Microbacterium	199
Chthoniobacter	1003	527	Lysobacter	100	219	Actinoplanes	51	Actinoplanes	73
Gordonia	127	186	Stenotrophomonas	61	173	Nocardioides	36	Nocardioides	125
Mycobacterium	7513	5602	Xanthomonas	275	196	Cutibacterium	159	Cutibacterium	89
Nocardia	182	539	Gemmata	403	476	Propionibacterium	50	Propionibacterium	17
Rhodococcus	384	607	Zavarzinella	162	162	Pseudonocardia	33	Pseudonocardia	101
Frankia	381	470	Singulisphaera	538	292	Streptomyces	372	Streptomyces	695
Kineococcus	960	727	Blastopirellula	89	66	Fimbriimonas	128	Fimbriimonas	54
Cellulomonas	109	301	Gimesia	73	55	Deinococcus	62	Deinococcus	135
Agrococcus	170	1040	Pirellula	155	166	Bacillus	45	Bacillus	152
Curtobacterium	271	508	Rhodopirellula	216	126	Paenibacillus	49	Paenibacillus	216
Leifsonia	92	399	Opitutus	117	116	Staphylococcus	89	Staphylococcus	120
Microbacterium	5231	4010	Chthoniobacter	1089	539	Oxytricha	189	Oxytricha	12
Arthrobacter	170	496	Pedosphaera	151	110	Salpingoeca	73	Salpingoeca	93
Actinoplanes	2419	1988	Haloferula	373	310	Macrophomina	93	Macrophomina	202
Micromonospora	121	511	Verrucomicrobium	839	459	Neofusicoccum	73	Neofusicoccum	161
Salinispora	90	59	Leptospira	67	48	Coniosporium	242	Coniosporium	419
Nakamurella	129	225	Ilumatobacter	295	255	Verruconis	127	Verruconis	318
Aeromicrobium	398	1269	Candidatus Microthrix	106	90	Dothistroma	268	Dothistroma	396
Marmoricola	115	195	Actinomyces	66	136	Pseudocercospora	189	Pseudocercospora	265
Nocardioides	1779	4057	Corynebacterium	116	243	Sphaerulina	147	Sphaerulina	288
Microlunatus	126	129	Gordonia	167	240	Zymoseptoria	191	Zymoseptoria	346
Actinomycetospora	234	262	Mycobacterium	5826	4643	Baudoinia	335	Baudoinia	434
Amycolatopsis	221	415	Nocardia	282	687	Aureobasidium	309	Aureobasidium	592
Pseudonocardia	2157	2817	Rhodococcus	473	725	Leptosphaeria	55	Leptosphaeria	130
Streptomyces	2260	2303	Cryptosporangium	108	213	Parastagonospora	115	Parastagonospora	142
Patulibacter	707	624	Frankia	335	443	Bipolaris	133	Bipolaris	152
Solirubrobacter	152	164	Sporichthya	56	88	Pyrenophora	85	Pyrenophora	125
Fimbriimonas	859	330	Blastococcus	63	199	Cyphellophora	1682	Cyphellophora	1259
Paenibacillus	104	304	Modestobacter	58	145	Capronia	78	Capronia	240
Staphylococcus	193	385	Kineococcus	279	205	Cladophialophora	130	Cladophialophora	436
Candidatus Saccharimonas	172	24	Cellulomonas	151	383	Exophiala	516	Exophiala	1263
Oxytricha	672	151	Intrasporangium	69	102	Fonsecaea	57	Fonsecaea	282
Macrophomina	389	373	Knoellia	141	138	Rhinocladiella	54	Rhinocladiella	189
Neofusicoccum	117	167	Curtobacterium	92	203	Endocarpon	339	Endocarpon	501
Coniosporium	162	232	Microbacterium	2233	1807	Aspergillus	475	Aspergillus	1603
Verruconis	159	207	Arthrobacter	151	443	Penicillium	147	Penicillium	1032
Dothistroma	463	414	Actinoplanes	7723	5532	Rasamsonia	114	Rasamsonia	219
Passalora	455	100	Dactylosporangium	79	91	Talaromyces	101	Talaromyces	757
Pseudocercospora	231	201	Micromonospora	342	1086	Histoplasma	33	Histoplasma	145
Zymoseptoria	154	239	Salinispora	213	127	Trichophyton	54	Trichophyton	99
Baudoinia	137	172	Nakamurella	546	469	Coccidioides	41	Coccidioides	168
Aureobasidium	263	664	Aeromicrobium	90	491	Paracoccidioides	45	Paracoccidioides	151
Leptosphaeria	2682	1396	Kribbella	150	227	Marssonina	70	Marssonina	158
Parastagonospora	5060	2265	Marmoricola	892	1580	Glarea	131	Glarea	200
Bipolaris	6116	2524	Nocardioides	6584	8964	Sclerotinia	78	Sclerotinia	218
Pyrenophora	8677	3751	Pimelobacter	180	127	Oidiodendron	198	Oidiodendron	248
Setosphaeria	1215	1133	Cutibacterium	130	79	Pseudogymnoascus	548	Pseudogymnoascus	644
Cyphellophora	600	729	Microlunatus	611	650	Colletotrichum	321	Colletotrichum	546
Capronia	139	326	Actinomycetospora	859	861	Metarhizium	85	Metarhizium	186
Cladophialophora	215	537	Amycolatopsis	303	526	Trichoderma	75	Trichoderma	218
Exophiala	589	1620	Lechevalieria	130	100	Fusarium	212	Fusarium	415
Fonsecaea	96	336	Lentzea	96	304	Chaetomium	36	Chaetomium	133
Endocarpon	155	303	Pseudonocardia	2517	3338	Sordaria	55	Sordaria	29
Aspergillus	343	1756	Streptomyces	3466	3084	Phaeoacremonium	43	Phaeoacremonium	82
Penicillium	479	1153	Nocardiopsis	127	211	Eutypa	38	Eutypa	92
Talaromyces	257	705	Rubrobacter	81	76	Pestalotiopsis	80	Pestalotiopsis	127
Marssonina	162	293	Conexibacter	379	331	Rhizoctonia	80	Rhizoctonia	255
Glarea	225	11	Patulibacter	296	319	Heterobasidion	67	Heterobasidion	24
Botrytis	175	176	Solirubrobacter	704	773	Amanita	49	Amanita	72
Oidiodendron	258	389	Fimbriimonas	230	108	Serpula	34	Serpula	185
Pseudogymnoascus	977	1154	Kamptonema	531	399	Scleroderma	33	Scleroderma	28
Colletotrichum	5117	9235	Microcoleus	269	444	Trichosporon	36	Trichosporon	57
Verticillium	7119	8553	Oscillatoria	397	619	Melampsora	142	Melampsora	82
Metarhizium	486	895	Deinococcus	102	140	Puccinia	431	Puccinia	413
Trichoderma	536	1290	Truepera	101	63	Rhizophagus	51	Rhizophagus	165
Acremonium	130	450	Bacillus	80	232	Mortierella	237	Mortierella	28
Fusarium	2313	3434	Paenibacillus	128	395	Rhizopus	97	Rhizopus	267
Hirsutella	307	346	Staphylococcus	99	281	Chondrus	51	Chondrus	132
Stachybotrys	412	844	Candidatus Saccharimonas	86	15	Nannochloropsis	33	Nannochloropsis	35
Scedosporium	198	511	Oxytricha	493	105	Phytophthora	145	Phytophthora	359
Gaeumannomyces	87	252	Dothistroma	87	115	Volvox	143	Volvox	162
Magnaporthe	150	454	Pseudocercospora	86	102	Auxenochlorella	34	Auxenochlorella	235
Chaetomium	198	560	Sphaerulina	56	90	Chlorella	109	Chlorella	688
Thermothelomyces	113	234	Zymoseptoria	70	129	Pseudochlorella	74	Pseudochlorella	58
Neurospora	187	349	Baudoinia	96	128	Coccomyxa	1282	Coccomyxa	1674
Sordaria	95	173	Aureobasidium	171	219	Watanabea	81	Watanabea	113
Phaeoacremonium	108	394	Leptosphaeria	322	366
Eutypa	141	310	Parastagonospora	772	439
Pestalotiopsis	280	511	Bipolaris	694	388
Rhizoctonia	179	285	Pyrenophora	293	359
Serendipita	133	170	Setosphaeria	97	165
Cryptococcus	395	139	Cyphellophora	1180	830
Tremella	104	62	Cladophialophora	59	215
Thalassiosira	749	395	Exophiala	286	683
Phytophthora	128	300	Endocarpon	1903	1492
			Aspergillus	203	758
			Glarea	88	105
			Oidiodendron	70	134
			Pseudogymnoascus	271	354
			Colletotrichum	408	998
			Verticillium	129	237
			Metarhizium	341	416
			Trichoderma	270	699
			Acremonium	115	307
			Fusarium	1362	1564
			Hirsutella	66	176
			Stachybotrys	1295	1253
			Chaetomium	71	104
			Eutypa	116	102
			Pestalotiopsis	108	146
			Rhizoctonia	88	272
			Cryptococcus	113	55
			Phaeodactylum	1050	540
			Thalassiosira	271	247
			Volvox	63	234
			Auxenochlorella	77	402
			Chlorella	58	467
			Coccomyxa	303	948
			Physcomitrella	476	27
